# Supplementary material for: Conservation of OFD1 Protein Motifs: Implications for Discovery of Novel Interactors and the OFD1 Function
Source: Int J Mol Sci. 2025 Jan 29;26(3):1167. doi: 10.3390/ijms26031167 (PMC11818881; doi:10.3390/ijms26031167)
Supplement: Supplementary file 1 [file ijms-26-01167-s001.zip]

Archive with 1 entries (1 files):
- ijms-3402936-supplementary.pdf
